# Supplementary material for: First record of the Ligia baudiniana species complex in the American Gulf of Mexico Coastline, as confirmed by morphological and molecular approaches
Source: F1000Res. 2017 Aug 30;6:1602. [Version 1] doi: 10.12688/f1000research.12459.1 (PMC5691373; doi:10.12688/f1000research.12459.1)
Supplement: Supplementary file 1 [file f1000research-6-13491-s0000.tgz]

Archive with 1 entries (1 files):
- c7ed4fa7-6f93-44e2-8186-08d0cdd0d511.phy
