# Supplementary material for: First record of the Ligia baudiniana species complex in the American Gulf of Mexico Coastline, as confirmed by morphological and molecular approaches
Source: F1000Res. 2017 Aug 30;6:1602. [Version 1] doi: 10.12688/f1000research.12459.1 (PMC5691373; doi:10.12688/f1000research.12459.1)
Supplement: Supplementary file 1 [file f1000research-6-13491-s0000.tgz › c7ed4fa7-6f93-44e2-8186-08d0cdd0d511.phy]

54 658
JX414150	-------------------------------------------------------ATATTAATTCGAACAGAGCTTGGGCAGCCAGGGAGGTTTATTGGGGATGACCAAATTTATAATGTGATTGTTACAGCCCATGCATTTGTTATGATTTTCTTTATAGTTATACCTGTAATAATTGGAGGATTTGGGAATTGACTAGTCCCTCTTATATTAGGTGCCCCGGACATGGCCTTCCCTCGGATAAATAATATGAGGTTTTGACTCTTACCTCCGTCCCTAACCTTACTTCTCAGGAGAGGATTGGTAGAAAGAGGGGTAGGAACGGGCTGGACTGTGTATCCTCCTTTAGCAAGAGGGATTGCTCATAGGGGAGCTTCAGTGGACTTAGGTATTTTTTC…
JX414151	-------------------------------------------------------ATATTAATTCGAACAGAGCTTGGGCAGCCAGGGAGGTTTATTGGGGATGACCAAATTTATAATGTGATTGTTACAGCCCATGCATTTGTTATGATTTTCTTTATAGTTATACCTGTAATAATTGGAGGATTTGGGAATTGACTAGTCCCTCTTATATTAGGTGCCCCGGACATGGCCTTCCCTCGGATAAATAATATGAGGTTTTGACTCTTACCTCCGTCCCTAACCTTACTTCTCAGGAGAGGATTGGTAGAAAGAGGGGTAGGAACGGGCTGGACTGTGTATCCTCCTTTAGCAAGAGGGATTGCTCATAGGGGAGCTTCAGTGGACTTAGGTATTTTTTC…
JX414154	-------------------------------------------------------ATATTAATTCGTACGGAGCTTGGGCAGCCAGGGAGATTTATTGGGGATGACCAGATCTATAATGTAATTGTTACTGCCCATGCATTTGTTATGATTTTCTTTATGGTTATACCTGTTATGATTGGGGGGTTTGGGAATTGGCTAGTCCCTCTTATATTGGGTGCTCCTGATATGGCTTTCCCGCGAATAAATAATATAAGGTTTTGGCTTTTACCTCCATCTTTAACTTTACTCCTCAGGAGAGGGTTAGTAGAGAGTGGAGTAGGGACAGGTTGAACGGTGTATCCTCCTCTGGCAAGAGGGATTGCCCACAGGGGTGCTTCAGTTGATTTAGGTATTTTTTC…
JX414155	-------------------------------------------------------ATACTAATTCGTACGGAGCTTGGGCAGCCAGGGAGGTTTATTGGGGATGACCAGATTTATAATGTAATTGTTACTGCCCATGCATTTGTTATGATTTTCTTTATGGTTATACCTGTTATGATTGGGGGGTTTGGGAATTGGCTAGTCCCTCTTATATTGGGTGCTCCTGACATGGCTTTCCCGCGAATAAATAATATAAGGTTTTGGCTTTTACCCCCATCTTTAACTTTACTCCTCAGGAGAGGGTTAGTAGAGAGTGGAGTAGGGACAGGTTGAACGGTGTATCCTCCTCTGGCAAGAGGGATTGCCCACAGGGGTGCTTCAGTTGATTTAGGTATTTTTTC…
JX414157	-------------------------------------------------------ATATTAATTCGTACGGAGCTTGGGCAGCCAGGGAGGTTTATTGGGGATGACCAGATTTATAATGTAATTGTTACTGCCCATGCATTTGTTATGATTTTCTTTATGGTTATACCTGTTATGATTGGGGGGTTTGGGAATTGGCTAGTCCCTCTTATATTGGGTGCTCCTGATATGGCTTTCCCGCGAATAAATAATATAAGGTTTTGGCTTTTACCCCCATCTTTAACTTTACTCCTCAGGAGAGGGTTAGTAGAGAGTGGAGTAGGGACAGGTTGAACGGTGTATCCTCCTCTGGCAAGAGGGATTGCCCACAGGGGTGCTTCAGTTGATTTAGGTATTTTTTC…
JX414153	-------------------------------------------------------ATATTAATTCGTACGGAGCTTGGGCAGCCAGGGAGGTTTATTGGGGATGACCAGATTTATAATGTAATTGTTACTGCCCATGCATTTGTTATGATTTTCTTTATGGTTATACCTGTTATGATTGGGGGGTTTGGGAATTGGCTAGTCCCTCTTATATTGGGTGCTCCTGATATGGCTTTCCCGCGAATAAATAATATAAGGTTTTGGCTTTTACCCCCATCTTTAACTTTACTCCTCAGGAGAGGGTTAGTAGAGAGTGGAGTAGGGACAGGTTGAACGGTGTATCCTCCTCTGGCAAGAGGGATTGCCCACAGGGGTGCTTCAGTTGATTTAGGTATTTTTTC…
JX414158	-------------------------------------------------------ATATTAATTCGTACGGAGCTTGGGCAGCCAGGGAGGTTTATTGGGGATGACCAGATTTATAATGTAATTGTTACTGCCCATGCATTTGTTATGATTTTCTTTATGGTTATACCTGTTATGATTGGGGGGTTTGGGAATTGGCTAGTCCCTCTTATATTGGGTGCTCCTGATATGGCTTTCCCGCGAATAAATAATATAAGGTTTTGGCTTTTACCCCCATCTTTAACTTTACTCCTCAGGAGAGGGTTAGTAGAGAGTGGAGTAGGGACAGGTTGAACGGTGTATCCTCCTCTGGCAAGAGGGATTGCCCACAGGGGTGCTTCAGTTGATTTAGGTATTTTTTC…
JX414159	-------------------------------------------------------ATATTAATTCGTACGGAGCTTGGGCAGCCAGGGAGGTTTATTGGGGATGACCAGATTTATAATGTAATTGTTACTGCCCATGCATTTGTTATGATTTTCTTTATGGTTATACCTGTTATGATTGGGGGGTTTGGGAATTGGCTAGTCCCTCTTATATTGGGTGCTCCTGATATGGCTTTTCCGCGAATAAATAATATAAGGTTTTGGCTTTTACCCCCATCTTTAACTTTACTCCTCAGGAGAGGGTTAGTAGAGAGTGGAGTAGGGACAGGTTGAACGGTGTATCCTCCTCTGGCAAGAGGGATTGCCCACAGGGGTGCTTCAGTTGATTTAGGTATTTTTTC…
JX414160	-------------------------------------------------------ATATTAATTCGTACGGAGCTTGGGCAGCCAGGGAGGTTTATTGGGGATGACCAGATTTATAATGTAATTGTTACTGCCCATGCATTTGTTATGATTTTCTTTATGGTTATACCTGTTATGATTGGGGGGTTTGGGAATTGGCTAGTCCCTCTTATATTGGGTGCTCCTGATATGGCTTTCCCGCGAATAAATAATATAAGGTTTTGGCTTTTACCCCCATCTTTAACTTTACTCCTCAGGAGAGGGTTAGTAGAGAGTGGAGTAGGGACAGGTTGAACGGTGTATCCTCCTCTGGCAAGAGGTATTGCCCACAGGGGTGCTTCAGTTGATTTAGGTATTTTTTC…
JX414152	-------------------------------------------------------ATATTAATTCGTACGGAGCTTGGGCAGCCAGGGAGGTTTATTGGGGATGACCAGATTTATAATGTAATTGTTACTGCCCATGCATTTGTTATGATTTTCTTTATGGTTATACCTGTTATGATTGGGGGGTTTGGGAATTGGCTAGTCCCTCTTATATTGGGTGCTCCTGATATGGCTTTCCCGCGAATAAATAATATAAGGTTTTGGCTTTTACCCCCATCTTTAACTTTACTCCTCAGGAGAGGGTTAGTAGAGAGTGGAGTAGGGACAGGTTGAACGGTGTATCCTCCTCTGGCAAGAGGGATTGCCCACAGGGGTGCTTCAGTTGATTTAGGTATTTTTTC…
KU906047	AACTCTATATTTTGTGTTTGGTGCATGAGCAGGTGCCGTTGGAACAGCACTGAGGATATTAATTCGTACGGAGCTTGGGCAGCCAGGGAGGTTTATTGGGGATGACCAGATTTATAATGTAATTGTTACTGCCCATGCATTTGTTATGATTTTCTTTATGGTTATACCTGTTATGATTGGAGGGTTTGGGAATTGGCTAGTCCCTCTTATATTAGGTGCTCCTGACATGGCTTTCCCGCGAATAAATAATATAAGGTTTTGGCTTCTACCCCCATCTTTAACTTTACTCCTCAGGAGAGGGTTAGTAGAGAGTGGAGTAGGAACAGGCTGAACGGTGTATCCTCCTCTGGCAAGAGGGATTGCCCACAGGGGCGCTTCAGTTGATTTAGGTATTTTTTC…
JX414156	-------------------------------------------------------ATATTAATTCGTACGGAGCTTGGGCAGCCAGGGAGGTTTATTGGGGATGACCAGATTTATAATGTAATTGTTACTGCCCATGCATTTGTTATGATTTTCTTTATGGTTATACCTGTTATGATTGGGGGGTTTGGGAATTGACTAGTCCCTCTTATACTGGGTGCTCCTGACATGGCTTTCCCGCGAATAAATAATATAAGGTTTTGGCTTCTACCCCCATCTTTAACTTTACTTCTCAGGAGAGGGTTAGTAGAGAGTGGAGTAGGAACAGGTTGAACGGTGTATCCTCCTCTGGCAAGAGGGATTGCCCACAGGGGAGCTTCCGTTGATTTAGGTATTTTTTC…
KF546664	-------------------------------------------ACAGCACTGAGGATATTAATTCGTACGGAGCTTGGGCAGCCAGGGAGGTTTATTGGGGATGACCAGATTTATAATGTAATTGTTACTGCCCATGCATTTGTTATGATTTTCTTTATGGTTATACCTGTTATGATTGGGGGGTTTGGGAATTGACTAGTCCCTCTTATACTGGGTGCTCCTGACATGGCTTTCCCGCGAATAAATAATATAAGGTTTTGGCTTCTACCCCCATCTTTAACTTTACTCCTCAGGAGAGGGTTAGTAGAGAGTGGAGTAGGAACAGGTTGAACGGTGTATCCTCCTCTGGCAAGAGGGATTGCCCACAGGGGAGCTTCCGTTGATTTAGGTATTTTTTC…
KF555872	AACTTTATATTTTGTGTTTGGAGCTTGAGCAGGAGCTGTGGGCACTGCATTGAGGATGTTGATTCGTACTGAGCTGGGACAGCCTGGCAGGTTTATTGGGGATGATCAAATCTATAATGTAGTTGTAACTGCCCATGCATTTGTAATAATTTTTTTTATGGTTATACCTGTAATAATTGGGGGATTTGGTAATTGATTAGTACCTTTAATGCTAGGGGCGCCAGATATGGCTTTTCCTCGAATAAATAATATGAGTTTTTGGCTATTACCCCCTTCTCTTACATTGTTGCTTTGTAGGGGATTAGTGGAAAGAGGGGTAGGTACTGGTTGAACTGTATATCCTCCACTAGCAAGAGGGATTGCTCACAGTGGGGCTTCTGTAGATTTGGGTATCTTTTC…
KF555870	AACTTTATATTTTGTGTTTGGAGCTTGAGCAGGAGCTGTGGGTACTGCATTGAGGATGTTGATCCGTACTGAGCTGGGACAGCCTGGCAGGTTTATTGGGGATGATCAAATTTATAATGTAGTTGTAACTGCCCATGCATTTGTAATAATTTTTTTTATGGTTATACCTGTAATAATTGGGGGATTTGGTAATTGATTAGTACCTTTAATGCTAGGGGCACCAGATATGGCTTTTCCTCGAATAAATAATATGAGTTTTTGGCTATTACCCCCTTCTCTTACATTGTTGCTTTGTAGGGGATTAGTGGAAAGAGGGGTAGGTACTGGTTGAACTGTATATCCTCCGCTAGCAAGAGGGATTGCTCACAGTGGGGCTTCTGTAGATTTGGGTATCTTTTC…
KF555871	AACTTTATATTTTGTGTTTGGAGCTTGAGCAGGAGCTGTGGGTACTGCATTGAGGATGTTGATCCGTACTGAGCTGGGACAGCCTGGCAGGTTTATTGGGGATGATCAAATTTATAATGTAGTTGTAACTGCCCATGCATTTGTAATAATTTTTTTTATGGTTATACCTGTAATAATTGGGGGATTTGGTAATTGATTAGTACCTTTAATGCTAGGGGCGCCAGATATGGCTTTTCCTCGAATAAATAATATGAGTTTTTGGCTATTACCCCCTTCTCTTACATTGTTGCTTTGTAGGGGATTAGTGGAAAGAGGGGTAGGTACTGGTTGAACTGTATATCCTCCGCTAGCAAGAGGGATTGCTCACAGTGGGGCTTCTGTAGATTTGGGTATCTTTTC…
KF555862	GACTTTGTATTTTGTATTTGGGGCATGAGCAGGAGCTGTGGGAACAGCCTTGAGAATATTAATTCGTACTGAGTTAGGGCAGCCTGGCAGATTTATTGGAGATGATCAGATCTATAATGTTATTGTTACTGCGCATGCTTTTGTGATGATTTTTTTTATAGTTATACCGGTAATAATTGGAGGATTTGGCAATTGGTTAGTACCTTTAATGTTAGGGGCTCCTGATATGGCTTTCCCCCGTATGAATAATATAAGGTTTTGGCTTCTTCCTCCGTCGTTAACCCTCCTTCTGTGTAGGGGTTTAGTGGAAAGAGGTGTAGGAACTGGTTGGACTGTGTATCCTCCTTTGGCTGGGGGGATTGCTCACAGTGGGGCATCAGTAGACTTGGGGATTTTTTC…
KF555861	AACTTGGTATTTTGTATTTGGGGCATGAGCAGGAGCTGTGGGGACTCCCCTGAGAATATTAATTCGTARTGAGTTAGGACAGCCTGGCAGGTTTATTGGGGATGATCAGATCTATAATGTTATTGTCACTGCACATGCTTTTGTGATGATTTTTTTTATAGTTATACCGGTAATAATTGGAGGGTTTGGTAATTGGTTAGTGCCTTTGATGCTAGGAGCGCCCGATATGGCTTTCCCCCGTATAAATAATATAAGGTTTTGGCTTCTTCCTCCATCGCTAACCCTTCTTCTGTGTAGGGGTTTAGTGGAAAGAGGTGTGGGAACTGGTTGGACTGTGTACCCTCCTTTGGCTGGAGGGATTGCTCACAGCGGGGCATCAGTAGACTTGGGGATTTTTTC…
KF555857	AACTTTGTATTTTGTATTTGGGGCATGAGCAGGAGCTGTGGGAACAGCCCTGAGAATATTAATTCGTACTGAGTTAGGACAGCCTGGCAGGTTTATTGGAGACGATCAGATCTATAATGTTATTGTTACTGCGCATGCTTTTGTGATGATTTTTTTTATAGTTATACCGGTAATAATTGGAGGATTTGGCAATTGGTTAGTGCCTTTAATGTTAGGAGCTCCCGATATGGCTTTCCCCCGTATGAATAATATAAGGTTTTGGCTTCTTCCTCCATCGTTAACCCTCCTTCTGTGTAGGGGTTTAGTGGAAAGGGGTGTAGGAACAGGTTGGACTGTGTACCCTCCTTTGGCTGGAGGGATTGCTCACAGCGGGGCATCAGTAGACTTGGGGATTTTTTC…
KF555856	AACTTTGTATTTTGTATTTGGGGCATGAGCAGGAGCTGTGGGAACAGCCCTGAGAATATTAATTCGTACTGAGTTGGGACAGCCTGGCAGGTTTATTGGAGATGATCAGATCTATAATGTTATTGTTACTGCGCATGCTTTTGTGATGATTTTTTTTATAGTTATACCGGTAATAATTGGAGGATTTGGTAATTGGTTAGTGCCTTTAATGTTAGGAGCTCCCGATATGGCTTTCCCCCGTATGAATAATATAAGGTTTTGGCTTCTTCCTCCATCGTTAACCCTCCTTCTGTGTAGGGGTTTAGTGGAAAGGGGTGTAGGAACAGGTTGGACTGTGTACCCTCCTTTGGCTGGAGGGATTGCTCATAGCGGGGCATCAGTAGACTTGGGGATTTTTTC…
KF555858	AACTTTGTATTTTGTATTTGGGGCATGAGCAGGAGCTGTGGGAACAGCCCTGAGAATATTAATTCGTACTGAGTTAGGACAGCCTGGGAGGTTTATCGGAGACGATCAGATCTATAATGTTATTGTTACTGCGCATGCTTTTGTGATGATTTTTTTTATAGTTATACCGGTAATAATTGGAGGATTTGGCAATTGGTTAGTGCCTTTAATGTTAGGAGCCCCCGATATGGCTTTCCCCCGTATGAATAATATAAGGTTTTGGCTTCTTCCTCCATCGTTAACCCTCCTTCTGTGTAGGGGTTTAGTGGAAAGGGGTGTAGGAACAGGTTGGACTGTGTATCCTCCTTTGGCTGGAGGGATTGCTCACAGCGGGGCATCAGTAGACTTGGGAATTTTTTC…
KF555855	AACTTTGTATTTTGTATTTGGGGCATGAGCAGGAGCTGTGGGAACAGCCCTGAGAATATTAATTCGTACTGAGTTAGGACAGCCTGGCAGGTTTATTGGAGACGATCAGATCTATAATGTTATTGTTACTGCGCATGCTTTTGTGATGATTTTTTTTATAGTTATACCGGTAATAATTGGAGGATTTGGCAATTGGTTAGTGCCTTTAATGTTAGGAGCTCCCGATATGGCTTTCCCCCGTATGAATAATATAAGGTTTTGGCTTCTTCCTCCATCGTTAACCCTCCTTCTGTGTAGGGGTTTAGTGGAAAGGGGCGTAGGAACAGGTTGGACTGTGTATCCTCCTTTGGCTGGAGGGATTGCTCACAGCGGGGCATCAGTAGACTTGGGGATTTTTTC…
MF668214	AACTTTGTATTTTGTATTTGGGGCATGAGCAGGAGCTGTGGGAACAGCCCTGAGAATATTAATTCGTACTGAGTTAGGACAGCCTGGCAGGTTTATTGGAGATGATCAGATCTATAATGTTATTGTTACTGCACATGCTTTTGTGATGATTTTTTTTATAGTTATACCGGTAATAATTGGAGGATTTGGCAATTGGTTAGTGCCTTTAATGTTAGGAGCTCCCGATATGGCTTTCCCCCGTATGAATAATATAAGGTTTTGGCTTCTTCCTCCATCGTTAACCCTTCTTATGTGTAGGGGTTTAGTGGAAAGAGGTGTAGGAACTGGTTGGACTGTGTATCCTCCTTTGGCTGGGGGGATTGCTCACAGCGGGGCATCAGTAGACTTGGGGATTTTTTC…
MF668215	AACTTTGTATTTTGTATTTGGGGCATGAGCAGGAGCTGTGGGGACAGCCCTGAGAATATTAATTCGTACTGAGTTAGGACAGCCTGGCAGGTTTATTGGAGATGATCAGATCTATAATGTTATTGTTACTGCGCATGCTTTTGTGATGATTTTTTTTATAGTTATACCGGTAATAATTGGAGGATTTGGCAATTGGTTAGTGCCTTTAATGTTAGGAGCTCCCGATATGGCTTTCCCCCGTATGAATAATATAAGGTTTTGGCTTCTTCCTCCATCGTTAACCCTTCTTATGTGTAGGGGTTTAGTGGAAAGAGGTGTAGGAACTGGTTGGACTGTGTATCCTCCTTTGGCTGGGGGGATTGCTCACAGCGGGGCATCAGTAGACTTGGGGATTTTTTC…
KF555860	AACTGTGTATTTTGTATTTGGGGCATGAGCAGGAGCTGTGGGAACAGCCCTGAGAATATTAATTCGTACTGAGTTGGGACAGCCTGGCAGGTTTATTGGAGACGATCAGATCTATAATGTTATTGTCACTGCGCATGCTTTTGTGATGATTTTTTTTATAGTTATACCGGTAATAATTGGAGGATTTGGCAATTGGTTAGTGCCTTTAATGTTAGGAGCTCCCGATATGGCTTTCCCCCGTATGAATAATATAAGGTTTTGGCTTCTTCCTCCATCGTTAACCCTCCTTCTGTGTAGGGGTTTAGTGGAAAGAGGTGTAGGAACTGGTTGGACTGTGTATCCTCCTTTGGCTGGGGGGATTGCTCATAGCGGGGCATCAGTAGACTTGGGGATTTTTTC…
MF668219	AACTTTGTATTTTGTATTTGGGGCATGAGCAGGAGCTGTGGGAACAGCCCTGAGAATATTAATTCGTACTGAGTTGGGACAGCCTGGCAGGTTTATTGGAGACGATCAGATCTACAATGTTATTGTTACTGCGCATGCTTTTGTGATGATTTTTTTTATAGTTATACCGGTAATAATTGGAGGATTTGGCAATTGGTTAGTGCCTTTAATGTTAGGAGCTCCCGATATGGCTTTCCCCCGTATGAATAATATAAGGTTTTGGCTTCTTCCTCCATCGTTAACCCTCCTTCTGTGTAGGGGTTTAGTGGAAAGAGGTGTAGGAACTGGTTGGACTGTGTATCCTCCTTTGGCTGGGGGGATTGCTCATAGCGGGGCATCAGTAGACTTGGGGATTTTTTC…
MF668220	AACTTTGTATTTTGTATTTGGGGCATGAGCAGGAGCTGTGGGAACAGCCCTGAGAATATTAATTCGTACTGAGTTGGGACAGCCTGGTAGGTTTATTGGAGACGATCAGATCTACAATGTTATTGTTACTGCGCATGCTTTTGTGATGATTTTTTTTATAGTTATACCGGTAATAATTGGAGGATTTGGCAATTGGTTAGTGCCTTTAATGTTAGGAGCTCCCGATATGGCTTTCCCCCGTATGAATAATATAAGGTTTTGGCTTCTTCCTCCATCGTTAACCCTCCTTCTGTGTAGGGGTTTAGTGGAAAGAGGTGTAGGAACTGGTTGGACTGTGTATCCTCCTTTGGCTGGGGGGATTGCTCATAGCGGGGCATCAGTAGACTTGGGGATTTTTTC…
MF668217	AACTTTGTATTTTGTATTTGGGGCATGAGCAGGAGCTGTGGGAACAGCCCTGAGAATATTAATTCGTACTGAGTTGGGACAGCCTGGCAGGTTTATTGGAGACGATCAGATCTATAATGTTATTGTTACTGCGCATGCTTTTGTGATGATTTTTTTTATAGTTATACCGGTAATAATTGGAGGATTTGGCAATTGGTTAGTGCCTTTAATGTTAGGGGCTCCCGATATGGCTTTCCCCCGTATGAATAATATAAGGTTTTGGCTTCTTCCTCCATCGTTAACCCTCCTTCTGTGTAGGGGTTTAGTGGAAAGAGGCGTAGGAACTGGTTGGACTGTGTATCCTCCTTTGGCTGGGGGGATTGCTCATAGCGGGGCATCAGTAGACTTGGGGATTTTTTC…
MF668218	AACTTTGTATTTTGTATTTGGGGCATGAGCAGGAGCTGTGGGAACAGCCCTGAGAATATTAATTCGTACTGAGTTGGGACAGCCTGGCAGGTTTATTGGAGACGATCAGATCTATAATGTTATTGTTACTGCGCATGCTTTTGTGATGATTTTTTTTATAGTTATACCGGTAATAATTGGAGGATTTGGCAATTGGTTAGTGCCTTTAATGTTAGGGGCTCCCGATATGGCTTTCCCCCGTATGAATAATATAAGGTTTTGGCTTCTTCCTCCATCGTTAACCCTCCTTCTGTGTAGGGGTTTAGTGGAAAGAGGCGTAGGAACTGGTTGGACTGTGTATCCTCCTTTGGCTGGGGGGATTGCTCATAGCGGGGCATCAGTAGACTTGGGGATTTTTTC…
MF668221	AACTTTGTATTTTGTATTTGGGGCATGAGCAGGAGCTGTGGGAACAGCCCTGAGAATATTAATTCGTACTGAGTTGGGACAGCCTGGCAGGTTTATTGGAGACGATCAGATCTATAATGTTATTGTTACTGCGCATGCTTTTGTGATGATTTTTTTTATAGTTATACCGGTAATAATTGGAGGATTTGGCAATTGGTTAGTGCCTTTAATGTTAGGGGCTCCCGATATGGCTTTCCCCCGTATGAATAATATAAGGTTTTGGCTTCTTCCTCCATCGTTAACCCTCCTTCTGTGCAGGGGTTTAGTGGAAAGAGGCGTAGGAACTGGTTGGACTGTGTATCCTCCTTTGGCTGGGGGGATTGCTCATAGCGGGGCATCAGTAGACTTGGGGATTTTTTC…
MF668222	AACTTTGTATTTTGTATTTGGGGCATGAGCAGGAGCTGTGGGAACAGCCCTGAGAATATTAATTCGTACTGAGTTGGGACAGCCTGGCAGGTTTATTGGAGACGATCAGATCTATAATGTTATTGTTACTGCGCATGCTTTTGTGATGATTTTTTTTATAGTTATACCGGTAATAATTGGAGGATTTGGCAATTGGTTAGTGCCTTTAATGTTAGGGGCTCCCGATATGGCTTTCCCCCGTATGAATAATATAAGGTTTTGGCTTCTTCCTCCATCGTTAACCCTCCTTCTGTGTAGGGGTTTAGTGGAAAGAGGCGTAGGAACTGGTTGGACTGTGTATCCTCCTTTGGCTGGGGGGATTGCTCATAGCGGGGCATCAGTAGACTTGGGGATTTTTTC…
MF668223	AACTTTGTATTTTGTATTTGGGGCATGAGCAGGAGCTGTGGGAACAGCCCTGAGAATATTAATTCGCACTGAGTTGGGACAGCCTGGTAGGTTTATTGGAGACGATCAGATCTATAATGTTATTGTTACTGCGCATGCTTTTGTGATGATTTTTTTTATAGTTATACCGGTAATAATTGGAGGATTTGGCAATTGGTTAGTGCCTTTAATGTTAGGGGCTCCCGATATGGCTTTCCCCCGTATGAATAATATAAGGTTTTGGCTTCTTCCTCCATCGTTAACCCTCCTTCTGTGTAGGGGTTTAGTGGAAAGAGGCGTAGGAACTGGTTGGACTGTGTATCCTCCTTTGGCTGGGGGGATTGCTCATAGCGGGGCATCAGTAGACTTGGGGATTTTTTC…
MF668224	AACTTTGTATTTTGTATTTGGGGCATGAGCAGGAGCTGTGGGAACAGCCCTGAGAATATTAATTCGCACTGAGTTGGGACAGCCTGGTAGGTTTATTGGAGACGATCAGATCTATAATGTTATTGTTACTGCGCATGCTTTTGTGATGATTTTTTTTATAGTTATACCGGTAATAATTGGAGGATTTGGCAATTGGTTAGTGCCTTTAATGTTAGGGGCTCCCGATATGGCTTTCCCCCGTATGAATAATATAAGGTTTTGGCTTCTTCCTCCATCGTTAACCCTCCTTCTGTGCAGGGGTTTAGTGGAAAGAGGCGTAGGAACTGGTTGGACTGTGTATCCTCCTTTGGCTGGGGGGATTGCTCATAGCGGGGCATCAGTAGACTTGGGGATTTTTTC…
MF668216	AACTTTGTATTTTGTATTTGGGGCATGAGCAGGAGCTGTGGGAACAGCCCTGAGAATATTAATTCGTACTGAGTTGGGACAGCCTGGCAGGTTTATTGGAGACGATCAGATCTATAATGTTATTGTTACTGCGCATGCTTTTGTGATGATTTTTTTTATAGTTATACCGGTAATAATTGGAGGATTTGGCAATTGGTTAGTGCCTTTAATGTTAGGAGCTCCCGATATGGCTTTCCCCCGTATGAATAATATAAGGTTTTGGCTTCTTCCTCCATCGTTAACCCTCCTTCTGTGTAGGGGTTTAGTGGAAAGAGGTGTAGGAACTGGTTGGACTGTGTATCCTCCTTTGGCCGGGGGGATTGCTCATAGCGGAGCATCAGTAGACTTGGGGATTTTTTC…
KF555859	AACTTTGTATTTTGTATTTGGGGCATGAGCAGGAGCTGTGGGAACAGCCCTGAGAGTATTAATTCGTACTGAGTTGGGACAGCCTGGCAGGTTTATTGGAGACGATCAGATCTATAATGTTATTGTTACTGCGCATGCTTTTGTGATGATTTTTTTTATAGTTATACCGGTAATAATTGGAGGATTTGGCAATTGGTTAGTGCCTTTAATGTTAGGAGCTCCCGATATGGCTTTCCCCCGTATGAATAATATAAGGTTTTGGCTTCTTCCTCCATCGTTAACCCTCCTTCTGTGTAGGGGTTTAGTGGAAAGAGGTGTAGGAACTGGTTGGACTGTGTATCCTCCTTTGGCTGGGGGGATTGCTCATAGCGGGGCATCAGTAGACTTGGGGATTTTTTC…
MF668225	AACTTTGTATTTTGTATTTGGGGCATGAGCAGGAGCTGTGGGAACAGCCCTGAGAATATTAATTCGTACTGAGTTGGGACAGCCTGGCAGGTTTATTGGAGACGATCAGATCTATAATGTTATTGTTACTGCGCATGCTTTTGTGATGATTTTTTTTATGGTTATACCGGTAATAATTGGAGGATTTGGCAATTGGTTAGTGCCTTTAATGTTAGGAGCTCCCGATATGGCTTTCCCCCGTATGAATAATATAAGGTTTTGGCTTCTTCCTCCATCGTTAACCCTCCTTCTGTGTAGGGGTTTAGTGGAAAGAGGTGTAGGAACTGGTTGGACTGTGTATCCTCCTTTGGCTGGGGGGATTGCTCATAGCGGGGCATCAGTAGACTTGGGGATTTTTTC…
MF668226	AACTTTGTATTTTGTATTTGGGGCATGAGCAGGAGCTGTGGGAACAGCCCTGAGAATATTAATTCGTACTGAGTTGGGACAGCCTGGCAGGTTTATTGGAGACGATCAGATCTATAATGTTATTGTTACTGCGCATGCTTTTGTGATGATTTTTTTTATGGTTATACCGGTAATAATTGGAGGATTTGGCAATTGGTTAGTGCCTTTAATGTTAGGAGCTCCCGATATGGCTTTCCCCCGTATGAATAATATAAGGTTTTGGCTTCTTCCTCCATCGTTAACCCTCCTTCTGTGTAGGGGTTTAGTGGAAAGAGGTGTAGGAACTGGTTGGACTGTGTATCCTCCTTTGGCTGGGGGGATTGCTCATAGCGGGGCATCAGTAGACTTGGGGATTTTTTC…
KF555852	AACATTGTATTTTGTATTTGGGGCATGAGCAGGAGCCGTGGGGACGGCCTTGAGGATACTAATCCGCACTGAATTAGGGCAACCTGGCAGATTTATTGGTGACGATCAGATCTATAATGTCATCGTTACTGCGCATGCCTTTGTGATAATTTTTTTTATAGTAATACCAGTGATGATTGGGGGGTTTGGTAATTGGTTAGTGCCTTTGATACTAGGGGCTCCTGATATGGCCTTCCCCCGTATAAATAATATAAGGTTTTGGCTTCTCCCCCCGTCGCTAACTCTTCTCTTATGTAGAGGGTTAGTGGAGAGAGGTGTGGGGACTGGTTGGACTGTATACCCCCCTCTGGCTGGAGGGATTGCCCACAGTGGGGCGTCGGTAGATTTGGGGATTTTTTC…
KF555850	AACATTGTATTTTGTATTTGGAGCATGAGCAGGAGCTGTGGGGACGGCCTTGAGGATACTAATCCGTACTGAATTAGGCCAACCTGGCAGATTTATTGGTGATGATCAAATCTACAATGTCATCGTTACTGCGCATGCTTTTGTGATAATTTTTTTTATAGTTATACCAGTGATGATTGGAGGATTTGGTAATTGGTTAGTGCCTTTGATACTAGGGGCCCCTGATATGGCCTTCCCCCGTATAAATAATATAAGGTTTTGGCTTCTCCCTCCGTCGCTAACTCTTCTATTATGTAGAGGGTTAGTGGAGAGAGGTGTGGGGACTGGTTGAACTGTATATCCTCCCCTGGCTGGGGGGATTGCCCACAGTGGGGCGTCGGTAGATTTGGGGATTTTTTC…
KF555851	AACATTGTATTTTGTATTTGGAGCATGAGCAGGAGCTGTGGGGACGGCCTTGAGGATACTAATCCGTACTGAATTAGGCCAACCTGGCAGATTTATTGGTGATGATCAAATCTACAATGTCATCGTTACTGCGCATGCTTTTGTGATAATTTTTTTTATAGTTATACCAGTGATGATTGGAGGATTTGGTAATTGGTTAGTGCCTTTGATACTAGGGGCCCCTGATATGGCCTTCCCCCGTATAAATAATATAAGGTTTTGGCTTCTCCCTCCGTCGCTAACTCTTCTATTATGTAGAGGGTTAGTGGAGAGAGGCGTGGGGACTGGTTGAACTGTATATCCTCCCCTGGCTGGGGGGATTGCCCACAGTGGGGCGTCGGTAGATTTGGGGATTTTTTC…
KF555848	AACGTTGTATTTTGTATTTGGGGCATGAGCAGGAGCCGTGGGAACGGCCTTGAGAATACTAATTCGCACTGAACTAGGACAGCCTGGTAGGTTCATCGGGGATGATCAGATCTATAATGTTATCGTTACTGCGCATGCTTTTGTAATGATCTTTTTTATAGTTATACCGGTAATGATTGGGGGGTTTGGTAATTGGTTAGTGCCTTTGATACTAGGGGCCCCTGATATGGCTTTTCCTCGAATAAATAATATGAGGTTCTGGCTACTTCCTCCATCATTGACCCTCTTACTGTGTAGAGGGCTGGTGGAAAGAGGTGTAGGAACTGGTTGAACTGTGTACCCTCCACTGGCTGGAGGGATTGCCCATAGTGGGGCGTCGGTGGATTTGGGGATTTTTTC…
KF555849	AACGTTGTATTTTGTATTTGGGGCATGAGCAGGAGCCGTGGGAACGGCCTTGAGAATACTAATTCGCACTGAACTAGGACAGCCTGGTAGGTTCATCGGGGATGATCAGATCTATAACGTTATCGTTACTGCGCATGCTTTTGTAATGATCTTTTTTATAGTTATACCGGTAATGATTGGGGGGTTTGGTAATTGGTTAGTGCCTTTGATACTAGGGGCCCCTGATATGGCTTTTCCTCGAATAAATAATATGAGGTTCTGGCTACTCCCTCCATCACTGACCCTCTTACTGTGTAGAGGATTGGTGGAAAGAGGTGTAGGAACTGGTTGGACTGTGTACCCTCCACTGGCTGGAGGGATTGCCCATAGTGGGGCGTCGGTGGATTTGGGGATTTTTTC…
KF555847	AACGTTGTATTTTGTATTTGGGGCATGAGCAGGAGCCGTGGGAACAGCCTTGAGAATACTAATTCGTACTGAATTAGGGCAGCCTGGTAGGTTCATCGGGGATGATCAGATCTATAACGTTATCGTTACTGCGCATGCTTTTGTAATAATCTTTTTTATAGTTATACCGGTGATGATTGGGGGGTTTGGTAACTGGTTGGTACCTTTGATACTAGGGGCCCCCGATATGGCTTTTCCTCGAATAAATAATATAAGGTTCTGGCTTCTTCCCCCGTCACTGACCCTTTTACTGTGTAGAGGATTGGTGGAAAGAGGCGTAGGAACTGGTTGGACTGTGTATCCTCCGCTGGCCGGAGGGATTGCTCATAGTGGGGCGTCGGTGGATTTGGGGATTTTTTC…
KF555845	AACGTTGTATTTTGTATTTGGGGCATGAGCAGGGGCTGTGGGAACAGCCCTGAGAATATTAATTCGTACTGAATTAGGGCAGCCTGGCAGGTTCATCGGGGATGATCAGATCTATAACGTTATCGTTACTGCGCATGCTTTTGTAATAATCTTTTTTATAGTTATACCAGTGATGATTGGGGGATTTGGTAATTGGTTAGTACCTTTGATACTAGGGGCCCCCGATATGGCTTTTCCTCGAATAAATAATATAAGGTTCTGGCTTCTTCCCCCATCACTGACCCTTTTACTGTGTAGGGGATTGGTGGAAAGAGGTGTAGGAACTGGTTGGACTGTGTATCCTCCACTGGCCGGAGGGATTGCTCATAGTGGGGCGTCGGTGGATTTGGGGATTTTTTC…
KF555846	AACGTTGTATTTTGTATTTGGGGCATGAGCAGGGGCTGTGGGAACAGCCCTGAGAATATTAATTCGTACTGAATTAGGGCAGCCTGGCAGGTTCATCGGGGATGATCAGATCTATAACGTTATCGTTACTGCGCATGCTTTTGTAATAATCTTTTTTATAGTTATACCAGTGATGATTGGGGGATTTGGTAATTGGTTAGTACCTTTGATACTAGGGGCCCCCGATATGGCTTTCCCTCGAATAAATAATATAAGGTTTTGGCTTCTTCCCCCATCACTGACCCTTTTACTGTGTAGGGGATTGGTGGAAAGAGGAGTAGGAACTGGTTGGACTGTGTATCCTCCACTGGCCGGAGGGATTGCTCATAGTGGGGCGTCGGTGGATTTGGGGATTTTTTC…
KF555843	AACGTTGTATTTTGTATTTGGGGCATGAGCAGGGGCTGTGGGAACAGCCCTGAGAATATTAATTCGTACTGAATTAGGGCAGCCTGGCAGGTTCATCGGGGACGATCAGATCTATAACGTTATCGTTACTGCGCATGCTTTTGTAATAATCTTTTTTATAGTTATACCAGTGATGATTGGGGGATTTGGTAATTGGTTAGTACCTTTGATACTAGGGGCCCCCGATATGGCTTTTCCTCGAATAAATAATATAAGGTTCTGGCTTCTTCCCCCATCACTGACCCTTTTACTGTGTAGGGGATTGGTGGAAAGAGGTGTAGGAACTGGTTGGACTGTGTATCCTCCACTGGCCGGAGGGATTGCTCATAGTGGGGCGTCGGTGGATTTGGGGATTTTTTC…
KF555844	AACGTTGTATTTTGTATTTGGGGCATGAGCAGGGGCTGTGGGAACAGCCCTGAGAATATTAATTCGTACTGAATTAGGGCAGCCTGGCAGGTTCATCGGGGACGATCAGATCTATAACGTTATCGTTACTGCGCATGCTTTTGTAATAATCTTTTTTATAGTTATACCAGTGATGATTGGGGGATTTGGTAATTGGTTAGTACCTTTGATACTAGGGGCCCCCGATATGGCTTTTCCTCGAATAAATAATATAAGGTTCTGGCTTCTTCCCCCATCACTGACCCTTTTACTGTGTAGAGGATTGGTGGAAAGAGGTGTAGGAACTGGTTGGACTGTGTATCCTCCACTGGCCGGAGGGATTGCTCATAGTGGGGCGTCGGTGGATTTGGGGATTTTTTC…
KF555863	AACTTTGTATTTCGTGTTTGGGGCTTGAGCAGGTGCTGTGGGAACAGCTCTTAGAATACTAATCCGTACAGAACTAGGACAGCCTGGAAGATTTATTGGAGATGATCAGATTTATAATGTTATTGTAACTGCTCATGCTTTTGTTATAATTTTTTTTATAGTTATACCAGTAATAATTGGGGGTTTTGGGAATTGATTAGTACCTTTAATATTGGGGGCTCCTGATATAGCCTTCCCTCGGATGAATAATATAAGATTTTGATTACTACCTCCTTCATTAACTCTTCTTTTGTGTAGGGGATTAGTGGAGAGAGGTGTAGGAACAGGTTGGACTGTGTACCCTCCCCTGGCAGGAGGTATTGCTCATAGAGGGGCATCTGTAGATTTAGGGATTTTTTC…
KF555864	AACTTTGTATTTCGTGTTTGGGGCTTGAGCAGGCGCTGTGGGAACAGCTCTTAGAATATTAATTCGAACAGAATTAGGACAGCCTGGAAGATTTATTGGAGATGATCAGATTTATAATGTTATTGTGACTGCTCATGCTTTTGTTATAATTTTTTTTATAGTTATACCGGTAATAATTGGAGGTTTCGGAAATTGATTAGTACCTTTAATATTGGGGGCTCCTGATATAGCCTTCCCCCGGATAAATAATATAAGATTTTGATTACTACCTCCTTCATTAACTCTTCTTTTGTGCAGGGGATTAGTGGAAAGGGGTGTAGGAACGGGTTGGACTGTGTACCCTCCCTTAGCAGGAGGTATTGCTCATAGAGGAGCATCTGTAGATTTAGGGATTTTTTC…
KF555869	AACTTTGTATTTCGTATTTGGAGCATGGGCAGGTGCTGTGGGAACAGCTTTAAGGATACTTATTCGTACTGAACTAGGGCAGCCTGGGAGTTTTATTGGGGACGATCAGATCTACAATGTGATTGTAACTGCCCACGCTTTTGTTATAATTTTTTTTATGGTTATACCTGTAATAATTGGAGGTTTCGGTAATTGATTAGTCCCGCTGATATTAGGAGCCCCCGACATGGCGTTTCCTCGCATAAATAATATAAGGTTTTGATTGCTTCCTCCTTCGCTAACTCTCCTCCTATGCAGGGGATTAGTGGAGAGAGGGGTAGGAACAGGATGAACAGTATATCCCCCACTAGCTGGAGGTATTGCGCACAGAGGGGCGTCTGTGGATTTAGGAATTTTTTC…
KF555868	AACTTTATATTTCGTATTTGGAGCATGAGCGGGTGCTGTGGGAACAGCACTGAGTATGCTTATTCGCACTGAGCTAGGACAACCTGGGAGTTTTATTGGGGACGACCAGATCTATAACGTGATTGTCACTGCACATGCTTTTGTTATAATTTTTTTTATAGTTATACCTGTCATAATTGGAGGGTTTGGTAATTGATTAGTTCCGCTGATATTAGGGGCGCCGGACATGGCGTTTCCTCGTATAAATAATATGAGGTTTTGGTTACTTCCTCCTTCGCTGACCCTTCTTCTATGCAGAGGGCTTGTGGAGAGAGGAGTAGGAACTGGGTGAACAGTGTATCCCCCACTGGCTGGGGGAATTGCTCACAGGGGGGCGTCTGTGGATTTAGGAATTTTTTC…
KF555867	AACCCTATATTTCGTATTTGGAGCATGAGCAGGTGCTGTAGGAACAGCTTTGAGAATACTCATTCGTACTGAGTTAGGACAGCCTGGGAGTTTTATTGGGGATGATCAGATTTATAATGTGATTGTCACAGCTCATGCTTTTGTCATAATTTTTTTTATAGTTATACCTGTAATGATTGGAGGATTTGGCAACTGACTGGTTCCGCTAATATTAGGAGCGCCTGATATGGCGTTTCCTCGAATAAATAATATAAGGTTTTGATTACTCCCTCCTTCCTTGACTCTTCTTCTGTGTAGAGGGTTGGTGGAGAGTGGAGTAGGAACTGGATGAACAGTGTATCCTCCACTAGCCAGGGGGATTGCACATAGGGGGGCGTCCGTGGACTTAGGAATTTTTTC…
KF555865	AACTTTATATTTCGTATTTGGGGCATGGGCAGGTGCTGTAGGAACAGCTTTGAGGATACTTATTCGTACCGAGTTAGGGCAGCCTGGTAGTTTTATTGGGGATGATCAGATTTATAATGTGATCGTCACTGCTCATGCTTTTGTTATAATTTTTTTTATAGTTATACCTGTAATGATTGGAGGGTTTGGTAATTGACTGGTTCCACTGATATTAGGAGCGCCTGATATGGCGTTTCCTCGTATGAACAATATGAGGTTTTGGTTACTCCCTCCTTCCCTAACCCTTCTTCTGTGTAGAGGACTGGTGGAGAGAGGGGTAGGAACTGGATGAACAGTGTATCCTCCACTAGCCAGGGGAATTGCACATAGAGGGGCGTCCGTAGATTTAGGTATCTTTTC…
KF555866	-----TATATTTCGTATTTGGGGCATGGGCAGGTGCTGTAGGAACAGCTTTGAGAATACTTATTCGTACCGAGTTAGGGCAGCCTGGTAGTTTTATTGGGGATGATCAGATTTATAATGTGATCGTCACTGCTCATGCTTTTGTTATAATTTTTTTTATAGTTATACCTGTAATGATTGGAGGGTTTGGTAATTGACTGGTTCCACTGATATTAGGAGCGCCTGACATGGCGTTTCCTCGTATGAACAATATGAGGTTTTGGTTACTCCCTCCTTCCCTAACCCTTCTTCTGTGTAGAGGACTGGTGGAGAGAGGGGTAGGAACTGGATGAACAGTGTATCCTCCACTAGCCAGGGGAATTGCACATAGAGGGGCGTCCGTAGATTTAGGTATCTTTTC…
